# Supplementary material for: (+)-Usnic Acid and Its Derivatives as Inhibitors of a Wide Spectrum of SARS-CoV-2 Viruses
Source: Viruses. 2022 Sep 29;14(10):2154. doi: 10.3390/v14102154 (PMC9611092; doi:10.3390/v14102154)
Supplement: Supplementary file 1 [file viruses-14-02154-s001.zip]

Archive with 1 entries (1 files):
- viruses-1898780-supplementary.pdf
